# Supplementary material for: Genomic Characterization of Host Factors Related to SARS-CoV-2 Infection in People with Dementia and Control Populations: The GR@ACE/DEGESCO Study
Source: J Pers Med. 2021 Dec 7;11(12):1318. doi: 10.3390/jpm11121318 (PMC8708271; doi:10.3390/jpm11121318)
Supplement: Supplementary file 1 [file jpm-11-01318-s001.zip]

Archive with 3 entries (3 files):
- 202106010_SupplementaryTable S2.xlsx
- 202106010_SupplementaryTable S3.xlsx
- jpm-1456467-supplementary Table S1.xlsx
