# Supplementary material for: Genomic Characterization of Host Factors Related to SARS-CoV-2 Infection in People with Dementia and Control Populations: The GR@ACE/DEGESCO Study
Source: J Pers Med. 2021 Dec 7;11(12):1318. doi: 10.3390/jpm11121318 (PMC8708271; doi:10.3390/jpm11121318)
Supplement: Supplementary file 1 [file jpm-11-01318-s001.zip › 202106010_SupplementaryTable S2.xlsx]

## Sheet: Hoja1
Table S1: Meta-analysis table of emerging signals for GR@ACE/DEGESCO and HGI Consortia. Literature column referenced the publications where the variants have been associated with the COVID-19 disease. CHR= chromosome; SNP: GRCh37/hg19 assembly; Effect allele: A1= minor allele; n=sample size; λ=Genomic inflation factor; OR= odds ratio of A1 allele; CI= confidence interval.
							Susceptibility analysis COVID-19 vs Population								Meta-analysis
							HGI - All		HGI - EUR		GR@ACE/DEGESCO (n=17.256, λ=1,012)				All (λ=1,028)		EUR (λ=1,027)
CHR	RS	Candidate gene	SNP	A1	A2	Publication	OR[CI95%]	P-value	OR[CI95%]	P-value	MAF	Rsq	OR[CI95%]	P-value	OR[CI95%]	P-value	OR[CI95%]	P-value
1	rs111972040	SMRR1	1:24999361	G	A	Roberts et al 2020 (MedRxiv)	1.01[0.94-1.10]	0.7593	0.93[0.81-1.07]	0.3336	0.01713	0.95946	1.45[0.77-2.73]	0.256115	1.02[0.94-1.10]	0.6572	0.95[0.83-1.09]	0.485
1	rs6668622	IVNS1ABP, SWT1	1:185414582	C	T	Roberts et al 2020 (MedRxiv)	0.96[0.93-0.99]	0.003719	0.96[0.93-0.99]	0.01491	0.29247	0.96364	1.05[0.86-1.30]	0.623986	0.96[0.93-0.99]	0.005041	0.96[0.93-0.99]	0.01997
3	rs71325088	LZTFL1	3:45862952	C	T	Pairo-Castineira et al 2020	1.27[1.21-1.33]	1.624e-24	1.31[1.25-1.38]	3.062e-26	0.05719	0.99927	0.97[0.64-1.46]	0.867236	1.27[1.22-1.31]	3.743e-24	1.31[1.26-1.36]	8.663e-26
3	rs11385942	SLC6A20	3:45876459	GA	G	Ellinghaus et al 2020	1.21[1.15-1.28]	3.363e-12	1.27[1.19-1.35]	8.595e-13	0.06117	0.98441	0.97[0.65-1.45]	0.87424	1.21[1.14-1.27]	5.982e-12	1.26[1.18-1.34]	1.962e-12
3	rs73064425	LZTFL1	3:45901089	T	C	Pairo-Castineira et al 2020	1.27[1.22-1.34]	4.513e-24	1.32[1.25-1.39]	3.683e-26	0.05653	0.97232	0.97[0.64-1.48]	0.881718	1.27[1.21-1.33]	1.009e-23	1.31[1.25-1.38]	1.029e-25
6	rs9380142	HLA-G	6:29798794	G	A	Pairo-Castineira et al 2020	0.97[0.94-1.00]	0.02114	0.96[0.93-0.99]	0.00666	0.29249	0.99822	1.13[0.93-1.39]	0.21912	0.97[0.94-1.00]	0.03455	0.96[0.93-0.99]	0.01281
6	rs143334143	CCHCR1	6:31121426	A	G	Pairo-Castineira et al 2020	1.14[1.09-1.19]	2.361e-08	1.14[1.08-1.20]	3.324e-07	0.0918	0.99962	0.93[0.67-1.30]	0.684033	1.13[1.08-1.18]	4.289e-08	1.13[1.08-1.19]	6.145e-07
6	rs3131294	NOTCH4	6:32180146	A	G	Pairo-Castineira et al 2020	0.97[0.93-1.01]	0.1447	0.98[0.93-1.02]	0.315	0.08377	0.98757	1.16[0.85-1.60]	0.34937	0.97[0.93-1.01]	0.186	0.98[0.94-1.03]	0.3877
9	rs657152	ABO	9:136139265	A	C	Ellinghaus et al 2020	1.08[1.05-1.11]	5.423e-08	1.10[1.06-1.13]	2.016e-08	0.38668	0.97916	0.90[0.74-1.10]	0.306457	1.08[1.05-1.11]	1.567e-07	1.09[1.06-1.13]	7.854e-08
12	rs6489867	OAS1	12:113363550	C	T	Pairo-Castineira et al 2020	0.94[0.92-0.97]	1.109e-05	0.93[0.90-0.96]	2.015e-06	0.38641	0.97832	1.05[0.86-1.27]	0.647798	0.94[0.92-0.97]	1.764e-05	0.93[0.90-0.96]	3.704e-06
12	rs10735079	OAS3	12:113380008	G	A	Pairo-Castineira et al 2020	0.94[0.92-0.97]	1.386e-05	0.93[0.90-0.96]	2.873e-06	0.37769	0.98255	1.03[0.85-1.25]	0.785438	0.94[0.92-0.97]	1.963e-05	0.93[0.91-0.96]	4.549e-06
15	rs6225	Furin	15:91423339	T	G	Torre-Fuentes et al 2020	0.98[0.87-1.09]	0.672	1.01[0.89-1.14]	0.8911	0.01107	0.98714	1.25[0.56-2.81]	0.584045	0.98[0.88-1.10]	0.7316	1.01[0.90-1.15]	0.8265
15	rs6226	Furin	15:91424574	G	C	Torre-Fuentes et al 2020	1.03[1.00-1.06]	0.06507	1.03[0.99-1.07]	0.1102	0.33227	0.9972	1.05[0.86-1.28]	0.629659	1.03[1.00-1.06]	0.05777	1.03[0.99-1.07]	0.09748
19	rs74956615	TYK2	19:10427721	A	T	Pairo-Castineira et al 2020	1.10[1.03-1.18]	0.003348	1.10[1.03-1.18]	0.0055	0.03419	0.99875	1.70[1.13-2.55]	0.0114408	1.11[1.04-1.19]	0.0009921	1.11[1.04-1.19]	0.001625
19	rs11085727	TYK2	19:10466123	T	C	Pairo-Castineira et al 2020	1.06[1.03-1.09]	0.0001669	1.06[1.03-1.09]	0.0004269	0.26523	0.98224	1.14[0.92-1.41]	0.22107	1.06[1.03-1.08]	9.908e-05	1.06[1.03-1.09]	0.0002484
19	rs429358	APOE	19:45411941	C	T	Kuo et al 2020	1.00[0.97-1.04]	0.829	1.03[0.98-1.07]	0.2606	0.16495	0.99911	1.13[0.89-1.44]	0.322828	1.01[0.97-1.04]	0.7148	1.03[0.99-1.07]	0.1989
19	rs7412	APOE	19:45412079	T	C	Kuo et al 2020	0.99[0.94-1.04]	0.646	0.98[0.93-1.04]	0.5267	0.0486	0.99913	1.11[0.74-1.68]	0.605689	0.99[0.95-1.04]	0.6903	0.99[0.94-1.04]	0.5738
19	rs2109069	DPP9	19:4719443	A	G	Pairo-Castineira et al 2020	1.07[1.04-1.10]	2.598e-06	1.10[1.06-1.13]	2.407e-08	0.28635	0.96631	0.88[0.71-1.10]	0.2579	1.07[1.04-1.10]	6.54e-06	1.09[1.06-1.13]	8.804e-08
21	rs13050728	IFNAR2	21:34615210	T	C	Pairo-Castineira et al 2020	1.06[1.03-1.09]	0.000113	1.09[1.05-1.12]	2.861e-07	0.31796	0.9638	1.20[0.98-1.46]	0.0734065	1.06[1.03-1.09]	4.693e-05	1.09[1.06-1.12]	8.711e-08
21	rs2236757	IFNAR2	21:34624917	A	G	Pairo-Castineira et al 2020	1.06[1.03-1.09]	9.461e-05	1.09[1.05-1.12]	9.122e-07	0.27976	0.95871	1.20[0.98-1.48]	0.0771173	1.06[1.03-1.09]	3.98e-05	1.09[1.05-1.12]	2.942e-07
21	rs2298659	TMPRSS2	21:42845374	A	G	Torre-Fuentes et al 2020	0.98[0.95-1.01]	0.2428	0.98[0.95-1.02]	0.2994	0.18067	0.97884	1.12[0.88-1.42]	0.349448	0.98[0.95-1.01]	0.3003	0.98[0.95-1.02]	0.375
21	rs17854725	TMPRSS2	21:42845383	A	G	Torre-Fuentes et al 2020	1.00[0.97-1.03]	0.9799	1.00[0.97-1.03]	0.9166	0.48425	0.96483	1.09[0.90-1.32]	0.388043	1.00[0.97-1.02]	0.9272	1.00[0.97-1.03]	0.8126
21	rs61735789	TMPRSS2	21:42852435	A	G	Torre-Fuentes et al 2020	1.04[0.92-1.16]	0.5445	1.02[0.90-1.15]	0.7829	0.02623	0.79418	1.29[0.72-2.31]	0.39471	1.04[0.93-1.17]	0.449	1.03[0.91-1.16]	0.6575
21	rs12329760	TMPRSS2	21:42852497	T	C	Torre-Fuentes et al 2020	0.98[0.95-1.00]	0.1003	0.97[0.94-1.01]	0.1016	0.17782	0.9994	0.99[0.77-1.26]	0.922191	0.98[0.95-1.00]	0.1003	0.97[0.94-1.01]	0.1019
21	rs3787950	TMPRSS2	21:42866296	C	T	Torre-Fuentes et al 2020	1.01[0.97-1.06]	0.5775	1.02[0.96-1.08]	0.5584	0.08054	0.98763	0.92[0.64-1.31]	0.647536	1.01[0.97-1.06]	0.6223	1.01[0.96-1.07]	0.6138
21	rs61735794	TMPRSS2	21:42866296	T	C	Torre-Fuentes et al 2020	0.98[0.90-1.07]	0.7055	0.99[0.90-1.08]	0.7744	0.03306	0.96179	1.23[0.75-1.99]	0.414437	0.99[0.91-1.08]	0.8156	0.99[0.91-1.09]	0.8946
21	rs61735792	TMPRSS2	21:42866332	A	G	Torre-Fuentes et al 2020	0.98[0.87-1.10]	0.7094	0.98[0.86-1.11]	0.7083	0.02051	0.86412	1.06[0.53-2.12]	0.864417	0.98[0.87-1.10]	0.7358	0.98[0.86-1.11]	0.7367
21	rs75603675	TMPRSS2	21:42879909	A	C	Torre-Fuentes et al 2020	0.99[0.96-1.01]	0.3442	0.98[0.95-1.01]	0.1207	0.38585	0.95656	0.89[0.73-1.09]	0.264748	0.99[0.96-1.01]	0.2805	0.98[0.95-1.00]	0.09
21	rs200291871	TMPRSS2	21:42879910	G	C	Torre-Fuentes et al 2020	0.85[0.67-1.08]	0.1754	0.86[0.67-1.10]	0.2199	0.01074	0.75173	0.87[0.28-2.66]	0.806032	0.85[0.67-1.07]	0.1686	0.86[0.67-1.09]	0.211
22	rs73166864	Immunoglobulin Lambda Locus	22:23340580	C	T	Roberts et al 2020 (MedRxiv)	1.10[1.00-1.21]	0.04971	1.10[1.00-1.22]	0.04897	0.01306	0.99835	0.52[0.17-1.63]	0.264027	1.09[1.00-1.20]	0.06249	1.10[1.00-1.21]	0.06214
