# Supplementary material for: Genomic Characterization of Host Factors Related to SARS-CoV-2 Infection in People with Dementia and Control Populations: The GR@ACE/DEGESCO Study
Source: J Pers Med. 2021 Dec 7;11(12):1318. doi: 10.3390/jpm11121318 (PMC8708271; doi:10.3390/jpm11121318)
Supplement: Supplementary file 1 [file jpm-11-01318-s001.zip › 202106010_SupplementaryTable S3.xlsx]

## Sheet: SuppTable2
Table S2: Results for linear mixed modeling (LMM) for the signals replicated in GR@ACE/DEGESCO cohort in the different analysis. LMM was performed with lme4 package in R.
	COVID-19 Fatal outcome analysis							COVID-19 Sensitivity analysis							COVID-19 Sensitivity analysis
	Infected-only, Exitus vs Non-Exitus (n=221)							Dementia-only, COVID-19 vs Population (n=7.929)							Non-Dementia-only, COVID-19 vs Population (n=9.313)
	Fixed-Effects	Estimate	Std.Error	df	t value	Pr(>|t|)		Fixed-Effects	Estimate	Std.Error	df	t value	Pr(>|t|)		Fixed-Effects	Estimate	Std.Error	df	t value	Pr(>|t|)
	Intercept	1.6998	0.18234	212.965	9.322	<2,00e-16***		Intercept	1003	0.01014	5064	98.897	<2,00e-16***		Intercept	1.04	0.01566	8666	66.382	<2,00e-16***
	LZTFL1_rs71325088_T	-0.20379	0.08089	212.847	-2.519	0,0125*		TMPRSS2_rs2298659_G	-0.002994	0.003843	5022	-0.779	0.4359		Furin_rs6225_G	-0.01681	0.007713	8662	-2.18	0,0293*
	Gender	-0.13278	0.06105	211.796	-2.175	0,0307*		Gender	0.008831	0.004377	5032	2.018	0,0437*		Gender	0.002723	0.002226	8671	1.223	0.22129
	Dementia	0.28901	0.05743	178.927	5.033	1,17e-06***		PC1	-0.06436	0.2923	4990	-0.22	0.8257		PC1	0.3584	0.1363	5899	2.629	0,00859**
	PC1	4.93728	4.19549	212.559	1.177	0.2406		PC2	-0.1277	0.284	5022	-0.45	0.6529		PC2	0.02661	0.1436	7571	0.185	0.853
	PC2	4.01427	3.23055	208.812	1.243	0.2154		PC3	-1.089	0.2657	5033	-4.097	4,25e-05***		PC3	-0.3797	0.1583	8651	-2.398	0,01651*
	PC3	0.46532	3.56575	212.059	0.13	0.8963		PC4	-0.5571	0.255	4994	-2.185	0,0289*		PC4	-0.1497	0.1395	8669	-1.073	0.28347
	PC4	3.65117	5.61709	212.982	0.65	0.5164		Random-Effects	Variance	Std.Dev.					Random-Effects	Variance	Std.Dev.
	Random-Effects	Variance	Std. Dev.					Age	0.003813	0.06175					Age	0.0001286	0.01134
	Age	0.003735	0.06111					Residual	0.018588	0.13634					Residual	0.0104547	0.10225
	Residual	0.158453	0.39806
	Fixed-Effects	Estimate	Std.Error	df	t value	Pr(>|t|)									Fixed-Effects	Estimate	Std.Error	df	t value	Pr(>|t|)
	Intercept	1.61715	0.17887	213	9.041	<2,00e-16***									Intercept	0.9935	0.01107	8671	89.765	<2,00e-16***
	SLC6A20_rs11385942_G	-0.15695	0.07737	212.83	-2.028	0,0438*									TMPRSS2_rs61735789_G	0.00661	0.005401	8667	1.224	0.22105
	Gender	-0.13656	0.06131	211.768	-2.227	0,0270*									Gender	0.002673	0.002227	8671	1.2	0.23009
	Dementia	0.28742	0.05779	178.588	4.973	1,54e-06***									PC1	0.3575	0.1364	5922	2.621	0,00879**
	PC1	4.70801	4.22948	212.518	1.113	0.2669									PC2	0.0305	0.1437	7579	0.212	0.83196
	PC2	4.30133	3.2435	208.609	1.326	0.1862									PC3	-0.382	0.1584	8652	-2.412	0,01589*
	PC3	0.21804	3.5806	211.954	0.061	0.9515									PC4	-0.1507	0.1395	8669	-1.08	0.28035
	PC4	3.34703	5.64277	212.965	0.593	0.5537									Random-Effects	Variance	Std.Dev.
	Random-Effects	Variance	Std.Dev.												Age	0.0001311	0.01145
	Age	0.004063	0.06374												Residual	0.0104564	0.10226
	Residual	0.159812	0.39976
	Fixed-Effects	Estimate	Std.Error	df	t value	Pr(>|t|)
	Intercept	1.70503	0.18488	212.962	9.222	<2,00e-16***
	LZTFL1_rs73064425_C	-0.20627	0.08242	212.822	-2.503	0,0131*
	Gender	-0.1329	0.06106	211.802	-2.177	0,0306*
	Dementia	0.28864	0.05744	178.981	5.025	1,21e-06***
	PC1	4.94105	4.1963	212.556	1.177	0.2403
	PC2	4.00462	3.23147	208.794	1.239	0.2166
	PC3	0.47275	3.567	212.081	0.133	0.8947
	PC4	3.66307	5.61845	212.984	0.652	0.5151
	Random-Effects	Variance	Std.Dev.
	Age	0.003727	0.06105
	Residual	0.158523	0.39815
	Fixed-Effects	Estimate	Std.Error	df	t value	Pr(>|t|)
	Intercept	1.85725	0.18388	212.146	10.1	<2,00e-16***
	TYK2_rs74956615_T	-0.28711	0.08184	212.861	-3.508	0,00055***
	Gender	-0.13455	0.06021	212.037	-2.235	0,02648*
	Dementia	0.28965	0.05656	177.147	5.121	7,89e-07***
	PC1	4.21507	4.1506	212.755	1.016	0.31101
	PC2	3.7911	3.18613	208.138	1.19	0.23545
	PC3	0.50582	3.51098	211.828	0.144	0.88558
	PC4	1.95419	5.54643	212.96	0.352	0.72494
	Random-Effects	Variance	Std.Dev.
	Age	0.003068	0.05539
	Residual	0.154801	0.39345
	Fixed-Effects	Estimate	Std.Error	df	t value	Pr(>|t|)
	Intercept	1.38686	0.21907	212.979	6.331	1,42e-09***
	TMPRSS2_rs61735794_C	-0.03452	0.10554	211.929	-0.327	0.7439
	Gender	-0.13875	0.06199	211.561	-2.238	0,0262*
	Dementia	0.2939	0.05872	179.829	5.005	1,32e-06***
	PC1	5.47644	4.25054	212.651	1.288	0.199
	PC2	4.54374	3.27349	208.789	1.388	0.1666
	PC3	-0.5244	3.59854	211.438	-0.146	0.8843
	PC4	2.80158	5.70664	212.955	0.491	0.624
	Random-Effects	Variance	Std.Dev.
	Age	0.004664	0.06829
	Residual	0.162336	0.40291
	Fixed-Effects	Estimate	Std.Error	df	t value	Pr(>|t|)
	Intercept	1.70008	0.30221	212.956	5.626	5,78e-08***
	TMPRSS2_rs61735792_G	-0.19971	0.15033	212.944	-1.328	0.1854
	Gender	-0.13478	0.06173	211.72	-2.184	0,0301*
	Dementia	0.3019	0.05866	183.004	5.146	6,81e-07***
	PC1	5.40887	4.23438	212.659	1.277	0.2029
	PC2	4.62365	3.26106	209.001	1.418	0.1577
	PC3	-0.55968	3.58317	211.506	-0.156	0.876
	PC4	2.49164	5.67946	212.898	0.439	0.6613
	Random-Effects	Variance	Std.Dev.
	Age	0.004757	0.06897
	Residual	0.160966	0.40121
