# Supplementary material for: Genomic Characterization of Host Factors Related to SARS-CoV-2 Infection in People with Dementia and Control Populations: The GR@ACE/DEGESCO Study
Source: J Pers Med. 2021 Dec 7;11(12):1318. doi: 10.3390/jpm11121318 (PMC8708271; doi:10.3390/jpm11121318)
Supplement: Supplementary file 1 [file jpm-11-01318-s001.zip › jpm-1456467-supplementary Table S1.xlsx]

## Sheet: Hoja1
Table S1: Table of emerging signals evaluated in GR@ACE/DEGESCO cohort. Literature column referenced the publications where the variants have been associated with the COVID-19 disease. Effects have been reported on the maximum sample size, HGI consortia-analysis C2 all. The infected-only model was adjusted for age and dementia status. CHR= chromosome; SNP: GRCh37/hg19 assembly; Effect allele: A1=…
							HGI - All		GR@ACE / DEGESCO
							Susceptibility analysis						Sensitivity analyses							COVID-19 Fatal outcome analysis
							COVID-19 vs Population		COVID-19 vs Population (n=17.256, λ=1,012)				Dementia (n=7.929, λ=0,995)		Non-Dementia (n=9.313, λ=1,017)		Meta-analysis			Infected-only (n=221, λ=1,005)
						Literature							COVID-19 vs Population		COVID-19 vs Population		Dementia/Non-Dementia			Exitus vs Non-Exitus
CHR	RS	Candidate gene	SNP	A1	A2	Publication	OR[CI95%]	P-value	MAF	Rsq	OR[CI95%]	P-value	OR[CI95%]	P-value	OR[CI95%]	P-value	OR[CI95%]	HetISq	HetPVal	OR[CI95%]	P-value
1	rs111972040	SMRR1	1:24999361	G	A	Roberts et al 2020 (MedRxiv)	1.01[0.94-1.10]	0.7593	0.01713	0.95946	1.45[0.77-2.73]	0.256115	1.24[0.51-3.02]	0.637842	1.72[0.69-4.28]	0.241101	1.46[0.77-2.75]	0	0.6111	2.61[0.63-10.86]	0.186402
1	rs6668622	IVNS1ABP, SWT1	1:185414582	C	T	Roberts et al 2020 (MedRxiv)	0.96[0.93-0.99]	0.003719	0.29247	0.96364	1.05[0.86-1.30]	0.623986	1.09[0.83-1.43]	0.537359	1.01[0.73-1.39]	0.958883	1.05[0.86-1.30]	0	0.7195	0.78[0.45-1.35]	0.375125
3	rs71325088	LZTFL1	3:45862952	C	T	Pairo-Castineira et al 2020	1.27[1.21-1.33]	1.624e-24	0.05719	0.99927	0.97[0.64-1.46]	0.867236	1.06[0.62-1.79]	0.841625	0.85[0.43-1.66]	0.632442	0.97[0.64-1.47]	0	0.6176	3.03[1.24-7.45]	0.0153695
3	rs11385942	SLC6A20	3:45876459	GA	G	Ellinghaus et al 2020	1.21[1.15-1.28]	3.363e-12	0.06117	0.98441	0.97[0.65-1.45]	0.87424	1.10[0.66-1.83]	0.709909	0.79[0.40-1.56]	0.493618	0.98[0.65-1.47]	0	0.4406	2.34[1.03-5.35]	0.043082
3	rs73064425	LZTFL1	3:45901089	T	C	Pairo-Castineira et al 2020	1.27[1.22-1.34]	4.513e-24	0.05653	0.97232	0.97[0.64-1.48]	0.881718	1.07[0.63-1.83]	0.807235	0.84[0.42-1.67]	0.615872	0.98[0.64-1.49]	0	0.5854	3.08[1.24-7.65]	0.0155216
6	rs9380142	HLA-G	6:29798794	G	A	Pairo-Castineira et al 2020	0.97[0.94-1.00]	0.02114	0.29249	0.99822	1.13[0.93-1.39]	0.21912	1.05[0.80-1.37]	0.720331	1.25[0.92-1.70]	0.150653	1.13[0.93-1.39]	0	0.398	0.73[0.44-1.21]	0.225706
6	rs143334143	CCHCR1	6:31121426	A	G	Pairo-Castineira et al 2020	1.14[1.09-1.19]	2.361e-08	0.0918	0.99962	0.93[0.67-1.30]	0.684033	0.79[0.50-1.27]	0.340084	1.12[0.70-1.80]	0.625468	0.95[0.68-1.32]	3.8	0.3079	1.53[0.69-3.36]	0.294202
6	rs3131294	NOTCH4	6:32180146	A	G	Pairo-Castineira et al 2020	0.97[0.93-1.01]	0.1447	0.08377	0.98757	1.16[0.85-1.60]	0.34937	1.20[0.79-1.81]	0.388468	1.09[0.66-1.81]	0.728769	1.16[0.84-1.59]	0	0.7834	0.62[0.28-1.37]	0.234312
9	rs657152	ABO	9:136139265	A	C	Ellinghaus et al 2020	1.08[1.05-1.11]	5.423e-08	0.38668	0.97916	0.90[0.74-1.10]	0.306457	0.86[0.66-1.11]	0.24908	0.97[0.71-1.31]	0.828955	0.90[0.74-1.10]	0	0.5538	0.76[0.46-1.27]	0.297022
12	rs6489867	OAS1	12:113363550	C	T	Pairo-Castineira et al 2020	0.94[0.92-0.97]	1.109e-05	0.38641	0.97832	1.05[0.86-1.27]	0.647798	1.12[0.87-1.45]	0.370951	0.95[0.71-1.29]	0.759883	1.05[0.86-1.27]	0	0.4167	0.76[0.47-1.23]	0.258074
12	rs10735079	OAS3	12:113380008	G	A	Pairo-Castineira et al 2020	0.94[0.92-0.97]	1.386e-05	0.37769	0.98255	1.03[0.85-1.25]	0.785438	1.07[0.83-1.38]	0.5959	0.97[0.72-1.31]	0.86601	1.03[0.85-1.25]	0	0.6364	0.79[0.49-1.29]	0.350594
15	rs6225	Furin	15:91423339	T	G	Torre-Fuentes et al 2020	0.98[0.87-1.09]	0.672	0.01107	0.98714	1.25[0.56-2.81]	0.584045	0.34[0.05-2.44]	0.28409	2.68[1.09-6.61]	0.0325338	1.87[0.82-4.25]	71.3	0.06208	3.55[0.52-24.24]	0.196325
15	rs6226	Furin	15:91424574	G	C	Torre-Fuentes et al 2020	1.03[1.00-1.06]	0.06507	0.33227	0.9972	1.05[0.86-1.28]	0.629659	1.02[0.78-1.32]	0.904041	1.10[0.81-1.48]	0.544863	1.05[0.86-1.28]	0	0.706	1.16[0.73-1.85]	0.52982
19	rs74956615	TYK2	19:10427721	A	T	Pairo-Castineira et al 2020	1.10[1.03-1.18]	0.003348	0.03419	0.99875	1.70[1.13-2.55]	0.0114408	1.67[0.98-2.85]	0.0582522	1.68[0.88-3.19]	0.113767	1.67[1.11-2.52]	0	0.995	4.96[2.02-12.20]	0.00048496
19	rs11085727	TYK2	19:10466123	T	C	Pairo-Castineira et al 2020	1.06[1.03-1.09]	0.0001669	0.26523	0.98224	1.14[0.92-1.41]	0.22107	1.11[0.84-1.47]	0.457001	1.19[0.87-1.65]	0.276649	1.15[0.93-1.42]	0	0.7402	1.02[0.60-1.74]	0.935089
19	rs429358	APOE	19:45411941	C	T	Kuo et al 2020	1.00[0.97-1.04]	0.829	0.16495	0.99911	1.13[0.89-1.44]	0.322828	0.99[0.74-1.33]	0.970513	1.08[0.68-1.70]	0.746649	1.02[0.80-1.30]	0	0.7708	0.81[0.44-1.48]	0.485623
19	rs7412	APOE	19:45412079	T	C	Kuo et al 2020	0.99[0.94-1.04]	0.646	0.0486	0.99913	1.11[0.74-1.68]	0.605689	1.07[0.57-2.00]	0.837869	1.29[0.75-2.22]	0.365315	1.19[0.79-1.79]	0	0.6604	1.02[0.37-2.82]	0.966554
19	rs2109069	DPP9	19:4719443	A	G	Pairo-Castineira et al 2020	1.07[1.04-1.10]	2.598e-06	0.28635	0.96631	0.88[0.71-1.10]	0.2579	0.89[0.67-1.19]	0.438352	0.87[0.63-1.21]	0.415988	0.88[0.71-1.10]	0	0.9064	0.62[0.35-1.09]	0.0942036
21	rs13050728	IFNAR2	21:34615210	T	C	Pairo-Castineira et al 2020	1.06[1.03-1.09]	0.000113	0.31796	0.9638	1.20[0.98-1.46]	0.0734065	1.18[0.91-1.53]	0.209916	1.22[0.89-1.65]	0.211324	1.20[0.98-1.46]	0	0.8887	1.12[0.67-1.86]	0.677002
21	rs2236757	IFNAR2	21:34624917	A	G	Pairo-Castineira et al 2020	1.06[1.03-1.09]	9.461e-05	0.27976	0.95871	1.20[0.98-1.48]	0.0771173	1.27[0.97-1.66]	0.0794921	1.11[0.80-1.53]	0.525864	1.20[0.98-1.48]	0	0.529	1.19[0.70-2.02]	0.525917
21	rs2298659	TMPRSS2	21:42845374	A	G	Torre-Fuentes et al 2020	0.98[0.95-1.01]	0.2428	0.18067	0.97884	1.12[0.88-1.42]	0.349448	1.13[0.82-1.55]	0.447034	1.11[0.77-1.60]	0.583877	1.12[0.88-1.42]	0	0.9382	1.86[1.02-3.42]	0.0434952
21	rs17854725	TMPRSS2	21:42845383	A	G	Torre-Fuentes et al 2020	1.00[0.97-1.03]	0.9799	0.48425	0.96483	1.09[0.90-1.32]	0.388043	1.05[0.81-1.35]	0.708237	1.14[0.85-1.53]	0.379852	1.09[0.90-1.32]	0	0.6747	0.95[0.60-1.51]	0.827949
21	rs61735789	TMPRSS2	21:42852435	A	G	Torre-Fuentes et al 2020	1.04[0.92-1.16]	0.5445	0.02623	0.79418	1.29[0.72-2.31]	0.39471	1.99[1.04-3.82]	0.0382975	0.44[0.11-1.83]	0.259914	1.53[0.85-2.77]	71.9	0.0592	1.56[0.42-5.74]	0.503917
21	rs12329760	TMPRSS2	21:42852497	T	C	Torre-Fuentes et al 2020	0.98[0.95-1.00]	0.1003	0.17782	0.9994	0.99[0.77-1.26]	0.922191	1.03[0.75-1.42]	0.852061	0.93[0.63-1.37]	0.699851	0.99[0.77-1.26]	0	0.6773	1.38[0.74-2.54]	0.308767
21	rs3787950	TMPRSS2	21:42866296	C	T	Torre-Fuentes et al 2020	1.01[0.97-1.06]	0.5775	0.08054	0.98763	0.92[0.64-1.31]	0.647536	0.78[0.47-1.31]	0.350967	1.12[0.68-1.84]	0.663684	0.94[0.66-1.34]	0	0.3321	1.84[0.84-4.03]	0.126713
21	rs61735794	TMPRSS2	21:42866296	T	C	Torre-Fuentes et al 2020	0.98[0.90-1.07]	0.7055	0.03306	0.96179	1.23[0.75-1.99]	0.414437	0.71[0.31-1.59]	0.401807	1.98[1.08-3.66]	0.0278745	1.37[0.84-2.23]	74.8	0.04637	1.68[0.47-6.07]	0.428581
21	rs61735792	TMPRSS2	21:42866332	A	G	Torre-Fuentes et al 2020	0.98[0.87-1.10]	0.7094	0.02051	0.86412	1.06[0.53-2.12]	0.864417	0.36[0.08-1.57]	0.175788	2.09[0.96-4.57]	0.0649596	1.42[0.71-2.83]	76.5	0.03907	5.97[1.09-32.89]	0.0399548
21	rs75603675	TMPRSS2	21:42879909	A	C	Torre-Fuentes et al 2020	0.99[0.96-1.01]	0.3442	0.38585	0.95656	0.89[0.73-1.09]	0.264748	1.00[0.77-1.29]	0.99038	0.76[0.56-1.04]	0.0847881	0.90[0.73-1.09]	43.9	0.1818	1.41[0.84-2.35]	0.193321
21	rs200291871	TMPRSS2	21:42879910	G	C	Torre-Fuentes et al 2020	0.85[0.67-1.08]	0.1754	0.01074	0.75173	0.87[0.28-2.66]	0.806032	0.51[0.09-2.96]	0.450745	1.45[0.34-6.17]	0.614248	0.95[0.31-2.91]	0	0.3666	7.63[0.63-92.31]	0.110118
22	rs73166864	Immunoglobulin Lambda Locus	22:23340580	C	T	Roberts et al 2020 (MedRxiv)	1.10[1.00-1.21]	0.04971	0.01306	0.99835	0.52[0.17-1.63]	0.264027	0.92[0.30-2.88]	0.889349	NA	NA	NA	NA	NA	0.98[0.08-11.28]	0.984633
